# Supplementary material for: Non-enzymatic roles of human RAD51 at stalled replication forks
Source: Nat Commun. 2019 Sep 27;10:4410. doi: 10.1038/s41467-019-12297-0 (PMC6764946; doi:10.1038/s41467-019-12297-0)
Supplement: Supplementary file 3 — Source Data [file 41467_2019_12297_MOESM3_ESM.xlsx]

## Sheet: 1a
		hRad51-Wt		hRad51-II3A
		average		average
	nM	Polarization	3 Expts	Polarization	3 Expts
	hRad51	(mP)	SEM	(mP)	SEM
	10	30.5	3.3615	14.33	1.964
	20	55.83	2.8727	23	2.3197
	40	136	7.1114	35.75	1.4949
	60	217.5	11.318	68.5	3.5517
	80	267.38	13.01	107.5	3.7397
	100	296.67	1.831	139	12.939
	200	363.11	2.5666	296.25	8.0553
	300	374	4.272	383.33	5.994
	400	382.44	4.3879	393	9.204
	600	384.89	1.9034	393.11	4.5176
	800	385	4.4681	398.13	13.891
	1000	385.56	1.4156	404	4.0488

## Sheet: 1b
		Expt	Expt	Expt	Expt
		#337A	#337B	#337C	#337D
		% Dloop	% Dloop	% Dloop	% Dloop
	[hRad51] µM	in plasmid	in plasmid	in plasmid	in plasmid
	WT 0	0.0652529	0	-0.0126457	0
	0.5	1.5124	1.82922	1.9491	1.82922
	1	8.50889	7.86519	16.8371	7.86519
	1.5	15.5871	16.0656	20.5589	16.0656
	2	10.4488	10.564	10.1498	10.564
	II3A 0.5	0.165268	0.176566	0.237676	0.176566
	1	0.0104871	0.0217279	-0.0309544	0.0217279
	1.5	0.0988919	0.0663298	0.0274225	0.0663298
	2	0.0552303	0.113592	0.0230865	0.113592

## Sheet: 1d
RAD51 focus counts
	UNTREATED					+6 Gy irradiation
	siNS	siRAD51	siRAD51+RAD51-WT	siRAD51+RAD51-II3A		siNS	siRAD51	siRAD51+RAD51-WT	siRAD51+RAD51-II3A
	0	4	0	2		32	2	3	1
	1	0	3	1		0	2	22	10
	2	0	0	0		0	2	18	0
	0	0	0	0		0	2	4	6
	0	0	0	0		25	0	20	11
	0	0	0	0		14	3	0	8
	0	0	0	0		19	0	0	23
	0	0	0	0		0	0	10	11
	0	0	0	0		0	28	0	20
	0	0	0	0		12	31	17	0
	0	0	0	2		31	0	20	9
	0	0	0	1		26	0	30	0
	0	0	0	0		27	0	7	16
	0	0	0	0		29	1	0	25
	0	0	0	3		0	4	0	17
	0	0	0	0		0	0	16	4
	0	0	45	0		42	0	13	1
	0	0	0	12		54	0	18	20
	0	0	0	8		39	0	12	0
	0	0	0	0		0	0	18	20
	0	0	0	0		27	0	12	0
	0	0	0	0		0	0	1	18
	0	0	0	0		0	21	0	12
	6	0	0	0		0	1	29	11
	4	0	0	0		0	0	22	4
	2	0	0	0		24	0	28	0
	0	0	0	23		34	7	0	0
	0	0	0	6		4	2	0	0
	0	0	0	5		0	3	5	25
	5	0	0	0		0	1	14
	4	0	0	0		13	0	14	24
	0	0	0	0		8	0	29	1
	0	0	0	0		11	0	4
	0	0	0	0		0	0	19	18
	0	0	0	0		0	0	17	11
	0	0	0	0		0	0	5	11
	0	0	3	0		2	0	0	19
	9	0	2	0		0	5	0	1
	0	0	0	0		26	0	0	28
	0	0	0	0		36	0	10	10
	0	0	1	0		8	0	1	3
	2	0	3	0		6	0	0	12
	1	0	1	0		19	2	0	12
	0	0	4	5		29	4	0	7
	0	0	8	0		2	0	0	4
	0	0	0	0		0	3	0	0
	0	0	0	0		0	0	0	1
	0	0	0	0		29	0	0	8
	0	0	0			33	0	23	5
	0	0				0	0	25	0
	0	0				0		5	9
		0				0		1
		0				5		0
		0				8		7
		0				0		3
		0				0		13
		0				0
		0				0
		0				0
		0				0
		0				0
Note: 1-2% of cells overexpressing RAD51-WT or RAD51-II3A contained elongated RAD51 structures as depicted in Supplemental 1c and were not included in the counts

## Sheet: 1e
	% GFP positive cells			DR-GFP assay
	siNS	siRAD51	siRAD51+ RAD51-WT	siRAD51+RAD51-II3A
1	0.901	0.14	0.493	0.193
2	1.03	0.178	0.456	0.142
3			0.506	0.0224
4			0.485	0.119

## Sheet: 2a
Cldu:IdU ratios
	siFANCD2 UNT	siFANCD2+HU	siFANCD2+HU+ Mirin	siFANCD2+RAD51-WT	siFANCD2+RAD51-II3A
	0.8725	0.41973	0.86641	0.82704	0.53505
	0.95612	0.47944	0.7741	0.86121	0.98667
	0.8298	0.73139	0.64323	0.64705	0.69811
	0.70039	0.56246	0.85646	0.88391	0.94892
	0.48501	0.4423	0.94451	0.73349	0.64304
	0.68398	0.62841	0.62485	1.3441	0.8264
	0.55075	0.3607	0.83162	0.65066	1.06
	0.77404	0.5948	0.65521	1.0987	0.71627
	0.70388	0.57517	1.0586	0.54327	0.51281
	0.60923	0.58609	1	0.79461	0.4604
	0.82279	0.30501	0.72771	0.47553	1.0172
	0.354	0.42347	0.75713	0.77999	0.83448
	0.97328	0.62893	0.66663	0.69937	0.69094
	0.58764	0.56067	0.63592	0.60813	0.67446
	0.65396	0.78127	0.7173	0.72233	0.90273
	0.7094	0.6561	0.60022	0.82499	0.98821
	0.52062	0.41694	0.69741	0.96511	0.61374
	0.61529	0.76706	0.67232	1.2029	0.75763
	0.93748	0.6532	0.62921	0.84305	0.90428
	0.87119	0.42912	1.0905	0.67922	0.57579
	0.97368	0.42605	0.80424	0.73744	0.8339
	0.56689	0.19412	0.78387	0.51683	0.72098
	0.52634	0.56819	0.82588	0.85853	1.1586
	0.87329	0.76223	0.60095	0.8	0.98592
	0.58002	0.68869	0.5953	0.99156	0.4925
	0.69392	0.55359	0.81576	1.1268	0.69305
	1.153	0.53938	0.9645	0.55627	0.98544
	0.77663	0.62728	0.78166	0.86524	0.69851
	1.0243	0.88687	1.1147	0.98993	0.87412
	1.0475	0.68753	1.1005	0.70991	0.68527
	0.36642	0.46722	0.9364	0.8898	1.0753
	0.7565	0.54795	0.52225	0.75658	0.98881
	0.64733	0.50384	0.97591	0.58329	0.80357
	0.70778	0.52742	1.0782	0.86596	0.81012
	0.86928	0.70662	1.1545	0.79331	0.62231
	0.79594	0.44107	0.81099	0.98408	0.67183
	0.62084	0.63824	0.75199	0.75902	0.70003
	0.69205	0.49286	0.70961	0.94861	0.98808
	0.55573	0.62298	0.78689	0.62162	0.87126
	0.46111	0.41541	0.67183	0.6464	0.85008
	0.71883	0.47611	0.95094	0.51458	0.8349
	0.57143	0.56006	0.7847	0.67504	0.82136
	0.60903	0.57419	0.75614	0.69377	0.64624
	0.7826	0.64975	0.81787	0.9793	0.51159
	0.74376	0.82423	0.80132	0.71408	0.56596
	0.54458	0.45292	0.60885	1.1781	0.65888
	0.76592	0.5077	0.52521	0.60955	0.71579
	0.79494	0.48872	0.59876	0.44173	0.9594
	0.47781	0.65211	0.72979	0.64213	0.79179
	0.57362	0.32332	0.83964	0.70695	0.93703
	0.83659	0.52317	0.9952	0.78622	0.84973
	1.035	0.57364	0.65964	0.68587	0.78154
	0.61147	0.68713	0.68022	0.45974	0.71287
	0.97246	0.54352	0.72964	0.7836	0.79697
	0.52278	0.28992	0.91622	0.7488	0.629
	0.68575	1.1747	1.0414	0.93117	0.53358
	0.60257	1	0.55235	1.0958	0.9762
	0.69476	0.49472	0.55206	0.74327	0.83105
	0.696	0.66647	0.63093	0.78914	0.73421
	0.9465	0.60829	0.84095	0.71758	0.7297
	0.99689	0.446	0.86231	0.84673	2.0326
	0.85379	0.43175	0.93245	0.76351	0.82005
	0.71312	0.61051	0.72945	0.56241	0.62798
	0.78868	0.55	0.85855	0.66191	0.75598
	0.57803	0.90978	1.0337	0.66754	0.77398
	0.88768	0.73971	0.9626	0.73426	0.94309
	0.57563	0.40239	0.74954	0.92577	0.59777
	0.98791	0.54264	0.58632	1.0067	0.7327
	0.93489	0.30491	0.56667	1.1458	0.66091
	0.83117	0.54536	0.77843	0.64628	0.73599
	0.7211	0.59504	0.4121	0.96834	0.77073
	0.92948	0.34969	0.81911	0.65081	0.70524
	0.77028	0.77895	0.87009	0.71777	0.78786
	0.6925	0.52272	0.70006	0.73333	0.59869
	0.68211	0.51074	0.69644	0.76757	0.63348
	0.75207	0.57027	0.74187	0.83363	0.80172
	0.91606	0.57931	0.59711	0.58786	0.66395
	0.58383	0.57017	0.66194	0.88061	0.5461
	0.45088	0.75334	0.9898	1.1104	1.1522
	0.63289	0.58546	0.93556	0.74767	0.66911
	0.53513	0.7256	0.73972	0.86879	0.82319
	0.84742	0.28587	0.74969	0.70571	0.52409
	0.46298	0.28468	0.69467	1.2299	0.61421
	0.84378	0.41755	0.82809	1.0277	0.61991
	0.70236	0.56264	0.57612	0.61114	0.47105
	0.69667	0.60632	0.9146	0.86579	0.74182
	1.0771	0.67206	0.67353	0.68834	0.82923
	0.87676	0.4128	0.58083	0.63437	0.58389
	0.98198	0.70392	0.49768	0.5387	0.7529
	0.72574	0.37866	0.56508	0.56868	0.67513
	0.66381	0.42223	0.75687	0.94787	1.2597
	0.86168	0.27936	0.64178	0.4769	0.6522
	0.67529	0.41945	0.75446	0.85105	0.81157
	0.8929	0.47854	0.59669	0.41467	0.90977
	0.97734	0.55807	0.74895	1.1089	0.84388
	0.83337	0.72118	0.65604	0.58361	0.6964
	0.94527	0.85098	0.88789	0.68558	0.6763
	0.93883	0.6384	0.73883	0.62526	0.46799
	0.82975	0.71605	0.64337	0.90423	0.66584
	0.64968	0.7881	0.63416	0.78758	0.62031
	0.82553	0.54545	0.95603	0.70834	0.43188
	0.74495	0.2689	0.51417	0.42941	0.91988
	0.72463	0.50019	0.94182	1.0587	0.72638
	0.73025	0.47379	0.79562	0.42549	0.71979
	0.63906	0.46598	0.84455	0.88924	0.67203
	0.55653	0.55433	0.8317	0.40621	0.65829
	0.72126	0.45491	0.87706	0.80131	0.6313
	0.67542	0.56602	0.58592	0.88342	0.847
	0.89996	0.714	0.76776	0.50228	0.75728
	0.82084	0.55805	0.66779	0.74658	0.86641
	0.8261	0.31575	0.77279	0.81102	0.93153
	0.78862	0.36532	0.77716	0.80634	0.808
	0.9202	0.47445	0.85832	0.56323	0.7956
	0.67912	0.48451	0.58084	0.69872	0.64898
	0.95242	0.46812	1.0301	0.77998	0.79399
	0.64181	0.40448	0.48157	0.84954	1.3593
	0.6816	0.37792	0.5	1.0673	0.61116
	0.6381	0.51391	0.49981	0.72535	0.67983
	1.0139	0.71259	0.56964	0.49898	0.9522
	0.81392	0.54152	0.64936	0.86838	0.82592
	0.57361	0.59461	0.65041	0.6435	0.85424
	1.0634	0.72941	0.84552	0.63028	1.0186
	0.56395	0.54271	0.4955	0.64147	0.81164
	0.80438	0.6566	0.8058	0.7291	1.0478
	0.89022	0.57777	0.77187	0.69458	0.89826
	0.69707	0.70983	0.75543	0.87814	0.88719
	0.75292	0.3587	0.67107	0.70147	0.82781
	0.68113	0.53966	0.49983	0.77934	0.70298
	0.5827	0.70227	0.81739	1.0983	1.122
	0.78033	0.66418	0.68046	0.98482	0.78554
	0.74527	0.56178	0.64704	0.73848	0.88576
	0.83645	0.53515	0.60519	0.8252	1.0555
	0.62973	0.31236	0.56601	0.3964	1.1718
	0.71921	0.58713	0.83562	0.84009	0.79972
	0.77017	0.3695	0.65258	0.69501	0.95705
	0.87145	0.44843	0.79195	0.6629	0.7167
	0.83956	0.63613	0.81733	0.80726	0.97781
	0.69333	0.73341	0.70047	0.92191	1.1176
	0.55975	0.52967	0.59862	0.96899	0.59858
	0.73321	0.57796	0.63069	0.71883	0.82928
	0.72165	0.41728	0.85568	0.87776	0.49308
	0.81844	0.44849	0.89043	0.67092	0.82118
	0.65436	0.75364	0.90749	0.8571	0.83133
	0.65701	0.95295	0.90476	0.79663	0.59858
	0.6536	0.36659	0.91454	0.94514	1.0808
	0.77401	0.39408	0.99858	0.6097	0.71451
	0.6287	0.4831	1.0614	1.0171	0.75915
	0.72902	0.5137	0.78391	0.87902	0.89267
	0.46943	0.27495	0.98022	0.91484	0.69951
	0.87062	0.62694	0.86868	1.0295	0.86286
	1.1731	0.34503	0.90188	0.71372	0.65112
	0.99409	0.53062	0.98364	0.87063	0.99105
	0.68392	0.41289	0.80179	0.93072	0.52152
	0.87674	0.42517	0.97259	1.0236	0.91692
	0.73276	0.47221	1.0638	1.1935	0.7724
	0.71665	0.58759	0.99255	0.95963	0.7908
	0.46978	0.55983	0.95232	0.87392	1.0145
	0.77487	0.53512	0.65437	0.76981	1.0557
	0.92431	0.57262	1.1866	0.74286	1.1477
	0.6427	0.53034	0.71091	0.79009	1.154
	0.8878	0.63334	1.0212	0.88891	0.7223
	0.73561	0.58553	0.87793	0.77037	1.0881
	0.93866	0.47456	1	0.89472	0.71429
	0.58515	0.39964	1.0048	1.0316	0.73384
	0.73668	0.46233	0.9533	0.88464	1.0571
	0.7729	0.68135	0.96946	0.64177	0.89998
	0.6201	0.79422	0.903	0.66208	1.0036
	0.51337	0.57377	0.96108	0.52944	1.0513
	0.73674	0.47805	0.9157	0.93015	0.8805
	0.82601	0.42604	0.92334	0.94631	0.65448
	0.91536	0.30976	0.87009	0.66359	0.89873
	0.56353	0.40169	1.2309	0.6612	0.87055
	0.88432	0.56065	0.71481	1.0674	0.90654
	0.71884	0.52842	0.87926	0.7338	1.1189
	0.79928	0.63793	0.6958	0.87399	0.86536
	0.55781	0.36241	0.8764	0.88943	0.44847
	0.6409	0.36047	0.77425	0.74489	0.86983
	0.5943	0.47826	1.0762	0.8606	0.75101
	0.51825	0.71306	0.64154	1	0.74701
	0.60289	0.26765	0.74563	0.83112	0.66675
	0.8212	0.43769	0.44858	0.88346	0.63471
	0.95631	0.46893	0.53645	1.0513	0.82876
	0.6411	0.268	0.76291	1.0556	0.69683
	0.44092	0.6365	0.78314	0.72711	1.0491
	0.50287	0.658	1	0.80831	0.54699
	0.54701	0.72941	0.87894	0.81464	0.8369
	0.99218	0.48129	0.59141	1.1304	0.66076
	0.29111	0.55646		1.0116	0.57181
		0.51976		0.73237	0.6841
		0.44887		0.76912	0.73047
		0.57237		0.93141	0.42212
		0.67717		1.1066	0.93974
		0.41085		1.0205	0.61055
		0.6958		0.8186	0.86227
		0.48081		0.65299	0.64434
		0.6145		0.88997	0.62389
		0.73114		0.82392	0.72998
		0.48886		0.56145	0.6962
		0.57237		0.8306	0.85568
		0.67717		0.85977	0.8676
		0.41085		0.535	0.98465
		0.6958		0.81172	0.79762
		0.48081		0.76286	0.79673
		0.6145		0.69072	0.83616
		0.73114		1.0051	0.67453
		0.48886			0.81733

## Sheet: 2b
Cldu:IdU ratios	VU423 (BRCA2-deficient fibroblasts)
	untreated	HU	HU+mirin	HU+RAD51-WT	HU+RAD51-II3A
	0.76472	0.50047	0.93963	1.0169	0.86591
	0.87914	0.64263	0.8283	0.93726	0.33054
	0.975	0.42967	0.9489	0.96164	0.53922
	0.93403	0.44329	1.07	0.82522	0.49954
	0.54596	0.59326	1.0443	0.54962	0.72827
	0.45193	0.5271	0.30323	0.74028	0.94841
	0.65953	0.64129	0.59706	0.86404	0.726
	1.1592	0.59068	0.75245	0.84281	0.89612
	0.7656	0.41468	0.63186	0.90384	1.1127
	0.89949	0.54939	0.8847	0.64799	0.86606
	0.78312	0.72608	1.0032	0.81921	0.82862
	0.56855	0.34124	1.0251	0.86827	0.96073
	0.81116	0.31748	0.7724	0.94771	1.0357
	0.65838	0.58274	0.85044	0.98387	1.1076
	0.8822	0.79831	0.76108	1.1264	0.6318
	0.84645	0.70164	0.63164	0.90286	0.76657
	0.3275	0.65426	0.93862	0.54117	0.93015
	0.6735	0.6565	0.90592	0.96211	0.84668
	1.1225	0.7739	1	0.68341	0.84368
	0.7717	0.83326	0.64795	0.43016	0.64048
	0.73971	0.54875	0.53172	0.68892	0.52732
	1.1727	0.29752	0.8893	0.70808	0.70038
	0.93263	0.66818	0.68054	0.93302	0.96744
	0.36817	0.6329	0.93991	1.0883	0.70817
	0.74759	0.46925	0.95984	0.95078	1.0901
	1.096	0.915	1.0104	0.99923	0.84113
	0.67341	0.89633	0.63559	0.93846	0.72161
	0.6122	0.84186	0.77995	0.75958	0.96778
	0.97252	0.58383	0.92157	0.97432	0.90414
	0.78305	0.28787	0.84625	1.0181	0.61728
	0.81358	0.19809	0.83813	0.72921	0.53234
	0.81943	0.33858	0.80569	0.67459	1.0736
	0.69132	0.63935	0.85673	0.9263	1.0969
	0.98911	0.57786	0.92867	0.81066	0.9331
	0.4357	0.58153	0.78361	0.88067	0.80012
	0.82287	0.82042	0.84641	0.58055	1.0844
	0.74691	0.67121	0.84805	0.6352	0.77119
	0.7066	0.60825	0.97187	0.89101	0.5952
	0.61612	0.50847	0.81341	0.52471	0.66274
	0.39034	0.71602	0.52264	0.70812	0.97183
	0.79616	0.50463	0.75651	0.77614	0.58923
	1.1253	0.6038	0.92837	0.75322	0.81683
	0.77327	0.58308	0.98524	0.72525	0.89393
	0.83737	0.99285	0.9232	0.98701	0.58449
	0.45212	0.87955	0.82221	0.88828	0.62184
	0.68129	0.41379	0.98499	1.13	0.79534
	0.90864	0.675	1.1417	0.85964	0.79042
	1.1895	0.68721	0.92092	0.75428	0.79593
	0.6	0.45396	0.77883	1.2688	1.218
	0.77662	0.37588	0.74343	1.0267	1.0503
	0.92164	0.40758	0.96205	0.95343	0.57528
	0.81514	0.89355	1.0799	0.91211	0.93672
	1.0079	0.90248	1.0892	0.91211	0.74355
	0.77579	0.39514	1	0.89248	0.84012
	0.79637	0.61927	0.93063	0.98775	0.59397
	1.0803	0.59516	0.5674	0.88004	0.27539
	0.53171	0.6867	0.79544	0.95199	0.46444
	0.81365	0.57986	0.76105	0.60117	0.92347
	0.90212	0.40235	0.96527	0.84464	0.52213
	1.118	0.42542	0.84923	0.78256	0.79426
	0.93916	0.39514	1.0638	0.99855	0.60154
	0.57072	0.61927	0.81278	0.75811	0.45881
	0.58377	0.59516	0.69207	0.73877	0.67006
	1.0274	0.6867	1.2319	0.91216	0.74751
	0.96861	0.57986	0.7327	0.68569	0.85966
	0.99662	0.40235	0.82778	0.80323	0.91701
	0.49384	0.42542	0.41105	0.80078	0.80507
	0.93197	0.43154	0.66562	0.75595	0.6552
	0.54811	0.46247	0.86322	0.80038	0.79812
	0.89644	0.83884	0.84671	0.58197	0.72511
	0.92371	0.78184	1.1214	0.65067	1.0505
	0.60943	0.64695	0.65545	0.59923	0.87448
	0.4051	0.39019	0.6025	0.66867	0.91883
	0.81989	0.37043	0.65284	0.9786	0.6893
	0.63988	0.48642	0.83887	0.9763	0.76172
	1.1413	0.36616	0.8817	0.50818	0.76369
	0.62966	0.59632	0.86084	0.77213	0.86588
	0.79142	0.47992	0.96172	1.0418	0.5485
	0.84884	0.55523	0.8507	0.80801	0.54518
	0.69161	0.538	0.97393	0.71992	0.59844
	0.82567	0.59542	0.87559	0.91995	1.0281
	0.91066	0.20644	0.58297	0.52053	0.8422
	0.73661	0.30768	0.98426	0.85496	0.51484
	0.7474	0.70581	0.62162	0.86324	0.65922
	1.2592	0.61384	0.67397	0.84299	0.79236
	0.8991	0.57046	0.7855	0.9013	0.94496
	0.95184	0.55513	0.60275	0.94182	0.67046
	1.0008	0.55488	0.91855	0.61309	0.40231
	0.86157	0.78133	0.89157	0.63504	0.73749
	0.92763	0.58515	0.9812	0.86021	1.0106
	0.80332	0.75149	0.85347	0.77875	0.81341
	0.99704	0.87663	0.60886	1.0997	0.46152
	0.91745	0.69339	0.8582	0.79697	0.69484
	0.73578	0.46819	0.76417	0.74431	0.73572
	0.81878	0.3085	0.75123	0.97713	0.88587
	0.818	0.69339	0.9735	1.0002	0.79965
	0.76744	0.46819	0.9063	0.85168	0.40495
	0.71024	0.3085	0.71449	0.55799	0.25657
	0.35928	0.8	0.81542	0.97376	0.61
	0.87387	0.25441	0.90187	0.9635	0.64252
	0.91819	0.31269	0.57751	0.91931	0.91903
	0.88132	0.98924	0.95598	0.73846	0.76858
	1.192	0.92385	0.77363	0.95085	0.63367
	0.606	0.49579	0.82725	0.86361	0.93234
	0.8308	0.48772	1.0832	0.93225	1.0036
	0.92081	0.36319	0.98685	0.86232	0.70047
	1.0297	0.54569	0.73514	0.95363	0.99334
	0.65861	0.49509	0.83632	1.1051	1.0313
	1.2189	0.68985	0.6348	0.85935	0.97124
	0.88911	0.55749	1.1575	0.66268	0.69066
	0.90157	0.50774	0.97787	0.95068	1.1708
	0.80749	0.45967	1.0373	0.83659	0.92834
	1.0408	0.83085	0.91935	0.84585	0.78754
	0.79477	0.63142	0.9426	0.86169	0.78966
	1.1986	0.76873	0.81199	0.83447	0.88776
	0.82269	0.4146	0.91591	1.1135	0.9571
	0.58809	0.86574	0.93738	0.9984	0.78497
	0.9139	0.73567	0.78273	0.82499	0.8208
	0.6009	0.49883	0.61103	0.73332	0.74139
	0.95245	0.59817	0.8748	1	0.76356
	0.70655	0.55488	0.97872	0.70409	1.005
	0.60504	0.43901	0.63272	1.0473	0.89906
	1.013	0.35732	0.65267	0.82224	0.86182
	0.84051	0.72241	0.77603	0.76305	0.81367
	0.97136	0.40183	0.94918	0.84415	1.0357
	1.0323	0.98336	0.88546	1.1731	0.51521
	0.88766	0.86907	1.1178	1.0422	1.0231
	0.80364	0.45997	0.80227	1.0189	0.78704
	1.0755	0.89662	0.97735	0.93239	0.60427
	0.85601	0.76469	1.0397	0.81989	0.76747
	0.97581	0.6992	0.65712	0.81117	1.0994
	1.1198	0.59023	0.71847	0.75198	1.2253
	0.81813	0.37344	0.52741	0.8622	0.64868
	0.66677	0.79005	1.0094	0.78174	0.66527
	0.80525	0.77915	0.75186	0.94973	1.0692
	0.8182	0.56945	0.78516	0.70668	0.9604
	0.81265	0.83173	0.91058	0.7914	0.82951
	1.0673	0.79024	0.87499	0.85837	1.2574
	0.65246	0.61935	0.5039	0.92435	0.61713
	0.7423	0.56592	0.8728	0.87685	0.74744
	0.9316	0.67707	1.1899	1.058	0.97607
	1.1421	0.63384	0.73831	0.86992	0.60714
	1.0206	0.67107	0.70631	0.83053	0.7592
	1.2246	0.65628	0.84324	1.0654	0.94592
	0.93948	0.82771	0.70526	0.53653	1.1829
	1.0903	0.44333	1.2494	0.88537	0.75086
	0.8	0.53512	0.58975	1.0272	0.84134
	0.74058	2.2795	0.61408	0.92247	0.80973
	0.95172	1.0827	0.44503	0.88184	1.0179
	1.0309	0.78242	0.59777	0.72288	0.95599
	0.93659	0.74055	0.83668	0.7307	0.89803
	0.86042	0.51206	0.68686	0.92968	1.1737
	1.1064	0.71087	0.73235	1.1072	0.5719
	0.79003	0.4414	0.86786	0.73254	0.86785
	0.81396	0.92523	1.0261	0.77418	0.77595
	0.73599	0.50207	0.66381	0.86389	1.1412
	0.95887	0.64131	0.39331	0.90415	1.0196
	0.76213	0.72935	1.2126	0.47845	0.75264
	0.82501	0.58877	0.84095	0.80207	0.66645
	0.82134	0.30963	0.60436	0.78985	0.69055
	0.86384	0.34266	0.95243	0.6124	1.1267
	0.8114	1	0.54313	0.81272	0.76883
	0.74794	0.74663	0.93556	0.64279	0.99212
	0.77181	0.92796	0.64235	0.92638	0.91358
	0.79981	0.76443	0.77108	0.74064	1.1235
	1.0286	0.72545	0.85862	0.94106	0.94522
	0.69908	0.6646	0.61813	0.88017	0.9359
	0.92775	0.45511	1.0522	0.98213	0.88098
	1.0374	0.83879	0.88725	0.97199	0.61365
	0.95797	0.79967	0.74793	0.73351	0.82142
	0.89703	0.64749	0.75735	0.83175	0.48336
	0.60325	0.63462	0.86653	0.86262	0.81079
	1.1459	0.56234	0.66173	1.0153	0.89799
	0.98782	0.67741	0.81067	0.90336	0.6647
	1.0182	0.60997	0.7692	0.78809	0.72295
	0.75553	0.6376	0.90681	1.0714	0.87521
	0.73006	1.4601	0.8426	0.90509	0.75504
	1.0449	1.0064	0.60353	0.62306	0.62002
	0.74792	0.78554	0.8691	0.91346	1.2728
	0.99837	0.45321	0.57961	0.6868	1.0111
	0.9505	0.59072	0.94851	0.94749	0.70787
	0.89629	0.49575	0.82064	0.98701	1.1603
	1.014	0.47844	0.64319	0.96148	0.5905
	0.88839	0.76888	0.68123	0.62531	0.84876
	0.92214	0.55557	0.78815	0.85758	0.80434
	0.74731	0.60864	0.86736	0.58744	0.86136
	0.79044		0.84559	0.8398	0.97774
	1.0297		0.88767	0.60062	0.61274
	0.83254		1.0002	1.076	0.95036
	0.67528		1.2937	0.70742	0.77062
	0.9922		0.9164	0.81716	0.90645
	0.95102		0.92186	0.83463	0.98225
	0.81524		0.96514	1.0331	0.88135
	1.0467		0.74346	0.97322	0.63579
	0.91667		1.0435	1.123	1.0121
	1.1964		0.86899	0.80301	0.77059
	0.96028		0.85311	0.91469	0.83447
	0.5773		0.7425	0.92316	0.72035
	0.71693		0.80654	1.0044	0.59087
	0.76422		0.86307	1.011	0.92901
	0.72084		1.0544	0.97779	1.0412
	0.86003		0.79746	0.72752
			0.62475	1.0361
			0.99318	1.0874
			0.83486	0.87324
			0.75699
			0.98222
			1.0799
			0.86937
			0.94317
			0.76385
			1.0292
			0.8953
			1.108
			0.89144
			0.88106
			1.0402
			0.79318
			0.96993

## Sheet: 3a
Cldu:IdU ratios	ns	ns hu	ns mirin	ns dna2	si51	si51 hu	si51 mirin	si51 dna2	wt 51	wt 51 hu	wt mirin	wt dna2	ii3a	ii3a hu	ii3a mirin	ii3a dna2
	0.47338	0.48343	0.27409	1.4486	0.55976	0.47038	0.79124	0.78702	0.3371	0.32086	0.40678	0.65677	1.4472	0.42092	0.26295	1.4451
	0.35367	0.30907	0.78674	0.50907	0.65714	0.67337	0.69584	0.41944	0.47388	0.4662	0.43366	0.50265	0.97345	0.52766	0.3879	0.56044
	0.49339	0.535	0.30064	0.67315	0.26137	0.71755	0.7323	0.74209	0.34497	0.50824	0.40486	0.6716	0.77283	0.33226	0.54245	1.0832
	0.6064	0.34605	0.31023	0.77357	0.75614	0.36021	0.67527	0.69788	0.69366	0.57581	0.23451	0.98396	0.89912	0.67626	0.56802	1.3123
	0.37007	1.3315	0.2716	0.75581	0.62555	0.35212	0.66465	0.61224	0.80262	0.76538	0.88358	0.57343	0.88661	0.50664	0.65035	0.4717
	0.47732	0.62578	0.78674	0.48348	0.61623	0.75238	0.47591	0.57744	0.45521	0.19634	0.38071	0.51759	0.5802	0.44275	0.56375	1.748
	0.68085	0.49191	0.30064	0.76635	0.84305	0.71796	0.85977	0.74872	1.0088	0.21171	0.51953	0.70705	0.33393	0.60803	0.27061	0.53466
	0.48021	0.41928	0.31023	0.36877	0.59923	0.29497	0.55703	0.28974	0.68866	0.41978	0.90084	0.60714	0.56783	0.5493	0.49892	0.79942
	0.93852	0.15603	0.25975	0.86208	0.91524	0.33749	0.55556	0.78409	0.63258	0.53631	0.26834	0.45427	0.33456	0.58555	0.55924	1.2155
	0.63293	0.41837	0.42266	1.5389	1.0162	0.27572	0.31193	0.61552	0.69592	0.90154	0.29171	0.52434	0.47262	0.19683	0.80328	0.92038
	1.7472	0.75202	0.76339	0.36774	0.55596	0.38277	0.74918	1.3281	0.71045	0.40872	0.53047	0.82996	0.72916	0.63113	0.61808	0.84802
	0.62449	0.61623	0.37147	0.47199	0.58909	0.57702	0.42976	0.68293	0.4544	0.35441	0.75397	0.67285	1.1742	0.97778	0.67647	1.5281
	1.2181	0.3316	0.72269	0.09834	0.42074	0.14577	0.57829	1.0253	0.83296	0.65036	0.44496	0.27214	0.79605	0.41594	0.51002	1.0239
	0.95367	0.33902	0.54167	0.34656	0.61333	0.72223	0.66304	0.88186	0.89494	0.48748	0.15742	0.48493	0.69833	0.55838	0.80965	1.0646
	0.6742	0.51312	0.31837	0.57522	0.56899	0.41602	0.76865	0.4375	1.0581	0.36661	0.19441	0.875	0.70828	0.53652	0.45319	0.54461
	0.36526	0.82531	0.50855	0.62689	0.82646	0.63532	0.65529	0.47137	0.61549	0.9187	0.28973	0.33198	0.71403	0.69469	0.5117	1.0462
	0.55986	0.68558	0.18074	0.55066	0.56651	0.85966	0.58704	0.6843	0.48702	0.87157	0.32375	0.71008	1.0482	0.36452	0.51361	1.2958
	1.1413	0.32643	0.4586	0.5466	0.45528	0.87412	0.86304	1.1524	0.62177	0.98578	0.51275	0.74961	0.64879	0.88416	0.57617	1.1925
	0.52642	0.99812	0.48129	0.73106	0.26128	0.64937	0.46453	0.81967	1.0428	0.54137	0.82592	0.49043	1.1466	0.3985	0.75917	0.61862
	0.5832	0.29114	0.50089	0.74174	0.3949	0.60152	0.41813	0.42215	0.6821	1.023	0.61864	0.39486	0.80308	0.36344	0.47403	0.64069
	0.67053	0.26683	0.72814	1.1471	1.4275	0.68913	0.99888	0.54594	0.82609	0.76486	0.87158	0.57516	0.28425	0.31222	0.53287	0.88636
	0.56557	0.69236	0.62428	0.64153	0.59176	0.37045	0.36409	0.6699	0.89908	0.51948	0.40593	0.82324	0.46171	0.32004	0.57404	0.77329
	0.48152	0.68765	0.63535	0.84967	0.91206	0.63396	1.3497	0.98058	0.76988	0.26958	0.3144	0.5538	0.27844	0.34267	0.83869	0.85342
	0.93727	0.65185	0.3377	0.94738	0.35295	0.54301	0.86916	0.9162	1.0826	0.56098	0.32509	0.63774	0.59298	0.2746	0.63953	0.92555
	0.74544	0.35125	0.38907	0.70059	0.23118	0.53758	0.65682	1.063	0.4018	0.91695	0.51322	0.69342	0.5502	0.69231	0.6246	1.1525
	0.80043	0.60954	0.65796	0.75758	0.42183	0.67845	0.88013	1.2757	0.88922	0.35587	0.40047	0.5895	0.61912	0.54545	0.68538	0.94209
	0.1871	0.37076	0.30156	0.28091	0.68046	0.76432	0.49309	0.66912	0.70855	0.1215	0.28106	0.53183	0.56679	0.37997	0.52974	0.57527
	0.96024	0.49763	0.36071	1.2066	0.7752	0.63673	0.38491	0.40734	0.85	0.57417	0.89508	0.56721	1.2948	0.64933	0.63556	0.70909
	0.74544	0.40541	0.4308	0.69137	0.84999	0.74748	0.34557	0.94545	0.55502	0.50742	0.40228	0.7188	0.55953	0.32671	0.46043	1.2912
	0.80043	0.82409	0.35564	0.52607	0.3903	0.6663	0.50729	0.71063	0.63223	0.28479	0.35088	0.54737	0.70313	0.66667	0.42062	0.34521
	0.1871	0.45719	0.71148	1.0632	1.0909	0.46918	0.97114	0.67225	0.85491	0.25581	0.37553	1.2573	1.1712	0.25338	0.92628	1.2686
	0.50362	0.50957	0.60541	0.39041	0.45528	1.2676	0.3212	0.3518	0.67587	0.27034	0.23264	0.56394	1.2209	0.21012	0.82919	0.88117
	0.65601	0.43674	0.70526	0.60304	0.43284	0.80084	0.46335	0.62971	0.72677	0.32727	0.33538	0.61566	0.96179	0.60143	0.40452	1.058
	0.53972	0.53034	0.51667	0.4261	0.19272	0.62955	0.62019	0.72552	0.43478	0.70648	0.29489	0.50759	0.67466	0.5159	0.53043	0.62185
	0.64508	0.35523	0.31658	0.94717	0.23105	0.96959	0.52632	0.85507	0.51892	0.6146	0.47949	0.34492	0.51454	0.2975	0.76177	0.91131
	0.50872	0.53591	0.57143	0.54486	0.88071	0.74073	0.33467	0.998	1.1379	0.47702	0.41445	0.64512	1.029	0.42282	0.45169	0.6263
	0.62801	0.41176	0.41897	0.63978	0.8019	0.56503	0.8197	0.65409	0.56738	0.26254	0.68504	0.58907	0.3256	0.4846	0.42673	0.64486
	0.68871	0.66533	0.58497	0.10929	1.0051	1.1076	0.85231	0.72222	1.0059	0.95565	0.32624	0.73239	0.36837	0.65194	0.69741	0.47794
	0.67576	0.54501	0.47962	0.32288	0.75692	0.69447	0.42918	0.46788	0.87885	0.98623	0.53704	0.61538	0.71303	0.71789	0.7135	1.1012
	0.51093	0.38206	0.7471	1.25	0.54472	0.44139	0.40966	0.36581	0.79155	0.25	0.35982	0.61144	0.32193	0.41667	1.0755	0.92237
	0.32573	0.37206	0.9011	0.58513	0.53929	0.48925	0.57067	0.43	0.58842	0.45466	0.65797	0.30963	0.64741	0.27159	0.68329	0.70958
	0.5022	0.40588	0.35382	0.74665	0.73286	0.55718	0.74838	0.26667	0.5387	0.24812	0.22468	1.1231	0.79928	0.61538	1.7986	0.4492
	0.32525	0.39477	0.9011	0.7956	0.50827	0.74162	0.52719	0.79144	0.818	0.30027	0.35576	0.65466	0.37169	0.64809	0.61708	0.76869
	0.7783	0.36582	0.54004	0.36976	0.70113	0.70093	0.64141	0.38657	0.66062	0.68759	0.30149	1.4873	0.80731	0.36907	0.46531	0.40882
	0.85163	0.27724	0.63016	0.55223	0.64095	0.8339	0.58024	0.6386	0.82911	0.26471	0.22787	0.44324	0.74365	0.58131	0.26859	0.93011
	0.66718	0.4687	0.51638	0.30349	0.93423	0.66165	1.2946	0.28077	0.66827	0.45592	0.54478	0.76857	1.1285	1.2081	0.42894	0.63808
	0.86374	0.6	0.64603	0.19478	0.89087	0.44022	0.96458	0.32293	0.95016	0.26847	1.0139	1.3042	1.1692	0.96352	0.38366	1.1351
	0.86055	0.45304	0.30778	0.34211	1.225	0.64027	0.42999	0.37049	0.86328	0.40423	0.2235	0.42129	0.85932	0.84405	0.52316	1.0284
	0.94902	0.19159	0.30067	0.6394	0.65982	0.28963	0.37039	0.67164	1.2124	0.49922	0.39974	1.0549	1.0303	0.96335	0.34433	0.95608
	0.38639	0.15866	0.35863	0.75541	0.61934	0.43444	0.32212	0.55596	1.2	0.53322	0.43814	0.81459	1.0206	0.91315	0.73086	0.78313
	0.50229	0.29341	0.3133	0.74605	0.36282	0.61127	0.85385	0.33423	1.0519	0.37313	0.51344	0.51712	0.524	0.91828	0.28364	0.90499
	0.875	0.48849	0.53239	0.35492	0.63367	0.64186	0.41304	0.64062	0.64857	0.76597	0.55757	0.55798	0.97203	0.86272	0.47368	0.52617
	0.48339	0.2931	0.61059	0.42322	1.6857	0.52273	0.88673	0.48714	0.37586	0.63079	0.42092	0.65445	0.70466	0.75534	0.31188	0.81538
	0.99526	0.50993	0.56667	0.21671	0.91377	0.70276	0.8997	0.56894	0.51458	0.44709	0.52766	0.85373	0.37395	0.61056	0.3101	0.70521
	1.1135	0.24256	0.62255	0.73061	0.63046	0.69405	0.6438	0.3588	0.37823	0.23659	0.33226	0.53318	0.64534	0.50546	0.33703	1.5743
	0.49342	0.14796	0.37562	0.35494	0.37776	0.42877	0.96721	0.61409	0.3815	0.22246	0.59478	1.1648	2.3131	0.56696	0.30254	0.66272
	0.38293	0.69825	0.71767	0.47455	0.69233	0.38343	0.41913	0.77648	0.89135	0.62424	0.48337	0.61538	1.1145	0.8322	0.61343	0.62445
	0.92431	0.34443	0.40343	1.7022	0.40434	0.61683	0.65373	0.52615	0.68075	0.51053	0.45091	0.33655	0.6412	0.53517	0.74745	0.43048
	0.81792	0.5663	0.35398	0.23923	0.75066	0.51573	0.6455	0.29559	0.61469	0.40462	0.47693	0.27393	1.2598	0.40576	0.53481	0.64274
	0.93091	0.45937	0.75088	0.48276	0.53018	0.43098	0.66029	0.58278	0.7013	0.31402	0.35617	0.98258	0.73239	1.1518	0.49324	0.75688
	0.37698	0.84526	0.58737	0.79797	0.38328	0.60323	0.50691	0.66279	1.011	0.52676	0.51317	0.90016	0.61444	0.976	0.88652	0.8053
	0.68689	0.48595	0.35686	0.31718	0.64368	0.81757	0.52451	0.66258	0.53346	0.38031	0.42149	0.56785	0.86021	0.26054	0.41725	1.1957
	0.61512	0.41221	0.52993	0.49402	0.43462	0.47957	0.57836	0.85807	0.67493	0.31511	0.57258	0.63168	0.57353	1.2037	0.27952	0.62741
	0.7191	0.56481	0.68706	0.49882	0.51713	0.85215	0.81022	0.60554	0.60517	0.49194	0.5198	1.3426	0.94151	0.44901	0.43454	0.49282
	0.72492	0.25871	0.60498	0.7112	0.77738	0.5338	0.88144	0.59698	1.0626	0.39386	0.52578	0.6906	1.6069	1.2037	0.57803	0.22986
	0.83255	0.55584	0.51134	0.66661	0.85881	0.592	0.5293	0.70718	0.65789	0.80223	0.58934	0.38782	0.54392	0.44901	1.0877	0.22485
	0.5097	0.29388	0.59229	0.43852	0.66526	0.49947	0.30759	0.30243	0.59332	0.31828	0.48743	0.74599	0.96817	0.77288	0.69492	1.1619
	0.92218	0.40104	0.34117	0.75439	0.32019	0.55561	0.68109	0.7463	0.9	0.49902	0.39556	0.89878	0.71711	0.38393	0.75429	0.78066
	0.8088	0.44322	0.46579	0.70617	0.78386	0.81372	0.20928	0.66667	0.90421	0.39162	0.404	0.24836	0.24877	0.775	0.32276	1.2141
	0.52438	0.28855	0.57688	0.65465	0.33983	0.56978	0.53393	0.4888	0.56309	0.34783	0.37076	0.67545	1.2851	0.18219	0.68508	0.84494
	0.49174	0.67012	0.40674	0.4725	0.47224	0.64985	0.66785	0.44963	0.63127	0.764	0.46818	0.84979	0.51372	0.36399	0.52751	0.70922
	0.78718	0.42452	0.2899	0.32493	0.39484	0.37791	0.67097	0.80421	0.44125	0.55389	0.69072	0.75042	0.57178	1.3326	0.62661	1.2409
	0.80321	0.46827	0.46527	0.2518	0.48452	0.48578	0.63526	0.69111	1.2653	0.57116	0.48542	0.5957	0.51516	0.47368	0.36484	0.53792
	1.2991	0.59733	0.32875	0.49694	0.65052	0.50673	0.76754	0.39179	0.3253	0.47393	0.64884	0.88647	0.71408	0.93678	0.34769	1.1197
	0.68373	0.53385	0.3921	0.84984	0.62664	0.50094	0.34091	0.83119	0.16313	0.31049	0.50284	0.63897	0.70977	0.64818	0.81402	1.0251
	0.79336	0.64141	0.27207	0.48943	0.44712	1.0075	0.57016	0.84223	0.45072	0.54079	0.47724	0.62609	0.88874	0.70497	0.639	0.8232
	0.73122	0.30927	0.58715	0.66363	0.45074	0.95617	1.0521	0.72689	0.94539	0.29768	0.53305	0.94795	0.87606	0.64793	0.36629	0.98684
	0.69385	0.53206	0.33776	1.2231	0.69639	0.53736	0.3719	0.89447	0.62425	0.28213	0.55258	0.61211	1.2154	0.74146	0.45812	0.52764
	0.60735	0.57937	0.49323	0.64466	0.42358	0.62215	0.94563	0.66092	0.6301	0.33634	0.45326	0.5132	0.9695	0.20885	0.69458	1.342
	0.62483	0.59642	0.60751	0.55104	0.64075	1.1945	0.73063	0.49118	0.56648	0.25347	0.58306	0.90318	0.49668	0.40979	0.49361	0.81286
	0.33302	0.82761	0.3551	0.82037	0.47761	0.84199	0.35275	0.80755	0.67343	0.44908	0.28715	0.44456	0.35967	0.5	0.42511	0.98165
	0.98639	0.52709	0.4803	0.79645	0.60496	0.46178	0.43165	0.57041	0.89263	0.38956	0.51038	0.86453	1.1392	1.0535	0.56886	1.2113
	0.6467	0.68037	0.4031	0.81949	0.45945	0.75224	0.74557	0.69497	0.5594	0.14521	0.35318	0.56532	0.76005	1.9059	1.3701	0.83688
	1.1466	0.4805	0.37006	0.66655	0.48088	0.81231	0.77143	0.59794	0.66488	0.60137	0.34062	0.43346	0.47942	0.54545	0.78804	0.73363
	0.47271	0.38651	0.50758	0.33097	0.57937	0.39364	0.69369	0.56997	0.48414	0.41551	0.31199	0.84426	0.95404	0.61245	0.40725	0.81522
	0.74121	0.34098	0.53737	0.33865	0.90631	0.52466	0.5198	0.45383	0.77557	0.30885	0.69568	0.71429	0.52528	1.3874	0.40422	1.2277
	0.70059	0.40841	0.68911	0.6775	0.7401	0.59357	1.1901	0.45667	0.75566	0.40217	0.33974	0.37307	0.87327	0.63447	0.28534	0.55189
	0.7369	0.17722	0.64649	0.82927	0.18281	0.4906	1.0216	1	0.52758	0.25802	0.40541	0.76582	0.73725	0.34933	0.88987	0.95474
	0.85967	0.56781	1.0396	0.18985	0.40317	0.49271	0.65455	0.47151	0.84702	0.61656	0.3536	0.68293	0.57038	0.40119	0.29792	1.1043
	0.66912	0.31821	0.90287	0.73218	0.28101	0.85936	0.68357	0.86547	0.54119	0.42641	0.52945	0.66374	1.1817	0.47818	0.6558	0.78871
	0.42745	0.33731	0.79404	0.55948	0.55468	0.59303	0.66289	0.95062	0.76988	0.46455	0.3854	0.5186	0.46039	0.84561	1.2312	1.2997
	0.74056	0.59684	0.50131	0.4762	0.7194	0.9575	0.69128	0.41235	1	0.42727	0.67817	0.28224	0.7488	0.55749	0.34203	1.566
	0.39098	0.57951	0.66359	0.5402	0.52912	0.34342	0.62753	0.7137	0.59239	0.34731	0.2647	1.1377	0.84945	0.49996	0.34438	1.0587
	0.6329	0.25406	0.41682	0.64768	0.53921	0.66063	0.46999	0.5009	0.87728	0.24117	0.43161	0.72581	1.0152	0.48761	0.45767	0.87841
	0.82748	0.91386	0.43823	0.20964	0.38425	0.69309	0.73166	0.84426	0.856679	0.31993	0.63697	0.55107	0.40152	0.628	0.83041	0.5928
	0.61897	0.49645	0.57111	1.137	0.70395	0.72147	0.62548	0.86667	0.904273	0.52998	0.70753	0.91586	0.7546	0.64969	0.27379
	0.36376	0.66718	0.4074	0.25083	0.75582	0.8578	0.53927	0.35511	0.485992	0.43284	0.4508	0.46927	0.58187	0.70673	0.3378
	0.35634	0.44774	0.47324	0.50178	1	0.67576	0.20807	0.90517	0.506353	0.33721	0.4437	0.36825	0.72907	0.82666	0.8534
	0.8309	0.48817	0.5168	1.0689	0.43847	0.68721	0.58209	0.61624	0.579867	0.33797	0.24046	0.62257	0.90818	0.85489	0.90084
		0.37296	0.23913	0.526	0.38813	0.75618	0.71498	0.32489	1.17167	0.78571	0.39884	0.3975	0.53442	0.63804	0.50158
			0.63036	0.28164	0.44292	0.52193	0.58884	1.5501	0.615353	0.38965	0.3797	0.35859	0.63769	0.61641
			0.5832	0.25695	0.38271	0.51096	0.73127	0.85977	0.458484	0.377	0.32035	0.58784	0.64112	0.92534
			0.35733	0.69774	0.51488	0.50092	0.47204	0.38166		0.60924	0.76616	0.37584	0.25003	0.53642
			0.42524	0.38418	0.39886	0.49095	0.50105	0.43351		0.57867		0.69581	0.56637	0.35171
			0.39149	0.60892	0.5262	0.63245		0.86269		0.40615		0.79364	0.67857
			0.83791	0.92932		0.59478		0.37135		0.21698		0.65674	0.99669
			0.50609	0.57848				0.75845		0.32248		0.84517	0.85743
			0.67533	1.4486				0.45796		0.19557		0.39407	0.77769
			0.63992	0.96052				0.61522		0.255		0.45331	0.60138
			0.65803	0.52555				0.56687		0.39807		1.608	0.80833
				0.3491				0.54253		0.578		0.49121	0.95596
				0.3056				0.61667		0.68488		0.53998	0.72146
				0.74889				0.56765		0.47552		0.59191	0.82283
				0.68239				0.66898		0.375		0.45274	0.85229
				0.70733				0.35872		0.36131		0.78871	0.7597
				0.42886				0.91128				0.32153	0.9005
				0.11194				0.53362				0.84337	0.48387
				0.44488				0.74297				0.89753	1.1657
				0.64272				0.58904				0.60877	0.76266
				0.71956				0.44597				0.6622	0.81026
				1.7624				0.45184				0.77438	0.78361
				1.0303				0.6538				0.7033	1.0139
				0.497				0.78446				0.33762	0.33291
				0.57669				0.3705				0.53402	0.71635
				0.69854				0.28495				0.67052	0.57691
				0.54407				0.78819				0.83467	0.31
				0.47747				0.50829				0.46644	1.1192
				0.94511				0.31402				0.75389	0.54102
				0.79228				0.89461				0.86936	0.66003
				0.35646				0.49288				1.4555	0.90138
				0.67367				0.83093				0.5332	0.81107
				0.51411				0.54188				0.56906	0.76432
				0.46506				0.48729				0.34809	1.1515
				0.6401				0.6886				0.45633	0.61343
				1.0708				1.1188				0.3548	1.2881
				0.61902				0.6				0.67769	0.68343
				0.54135				0.71676				0.61677	0.80127
				0.40491				1.1128					0.82911
				0.48057				0.68905					0.98216
				0.53659				0.67947					0.71264
				0.80689				1.2991					0.47125
				0.4146				0.6227					0.43214
				0.88829				0.81507					0.3126
				0.74958				0.9359					0.34839
								1.2787					0.34532
								0.90114					1.1452
								0.90102					0.4335
								0.5032					1.0255
								0.78933					0.63858
								0.73483					0.91548
													0.36931
													0.63865
													0.78321
													0.66249
													1.1213
													0.60602
													0.45422
													0.31942
													0.38066

## Sheet: 3b
Cldu:IdU ratios	siNS	siNS HU	siFBH1+HU	siRAD51	siRAD51+HU	siRAD51 siFBH1 +HU	siRAD51+RAD51-WT UNT	siRAD51+RAD51 WT+HU	siRAD51+siFBH1+ RAD51 WT+HU	siRAD51+ RAD51 II3A	siRAD51+ RAD51 II3A+HU	siRAD51+siFBH1+ RAD51 II3A+HU
	1.1369	0.54786	0.90397	0.88597	0.92115	0.93033	1.0279	0.2135	0.68598	1.1426	0.58335	0.73361
	0.6154	0.64259	0.92698	0.63508	0.93916	0.81273	0.78283	0.66535	0.98435	0.85158	0.95696	0.95814
	0.70545	0.42308	0.92899	0.9193	1.341	0.97316	0.78919	0.60108	0.86796	0.87036	0.67854	0.8702
	1.7547	1.133	0.53886	0.84264	0.72071	1.2009	0.7215	0.33291	0.89469	1.1393	0.52041	1.1181
	1.0611	0.46597	0.70709	0.47923	0.75318	0.8444	0.73501	0.4687	0.72349	1.0221	0.77761	0.9493
	1.0575	0.31932	0.81981	0.84519	0.69425	0.77991	0.4793	0.32524	0.54876	0.71189	0.65919	0.64422
	0.94321	0.42989	0.64732	0.74495	1.0481	0.82398	0.77107	0.57831	1.6451	0.84539	0.44319	0.89723
	0.89868	0.38596	0.47876	0.9409	0.76207	1.114	0.64356	0.4007	0.70511	0.88715	0.63372	0.73864
	0.84757	0.61977	0.70892	1.0949	0.71434	0.81574	0.54806	0.42523	0.527	1.1316	0.3912	0.85859
	1.1773	0.38829	0.58548	0.92698	0.80022	1.0527	0.60839	0.34175	0.64365	1	0.23136	0.84346
	1.1003	0.41582	0.81357	1.2609	0.64887	1.0288	0.76126	0.54914	0.6549	1.1162	0.51739	0.68586
	1.0629	0.73823	0.94528	0.69018	0.36289	0.8282	0.64361	0.47105	0.74609	1.0524	0.73931	0.63909
	0.95734	0.92511	0.89957	0.9098	1.3417	0.73355	0.89797	0.38162	0.7348	0.76649	0.57176	0.87152
	0.93922	0.44844	0.738	1.0966	0.96028	0.69359	1.09	0.43891	0.78461	0.9667	0.62428	0.94562
	0.96326	0.53339	0.4319	0.71609	0.9247	0.7032	0.91946	0.49646	0.67553	1.0167	0.58894	0.74474
	0.56641	0.45558	0.62682	0.9686	0.75222	0.91358	1.2312	0.26045	0.94904	0.79299	0.64156	0.61697
	0.94135	0.40466	0.50799	0.87931	0.70884	0.89714	0.88568	0.65358	1.0613	1.1246	0.43123	0.70307
	1.0295	0.78457	0.77176	0.85128	0.25421	1.0139	0.8767	0.42742	0.8971	1.0277	0.37203	0.89861
	0.90596	0.50786	0.64347	0.83196	0.83177	1.2207	1.0787	0.72431	0.89282	0.8618	0.48237	0.90461
	1.437	0.70607	0.56616	0.9097	1.1336	1.11	1.2921	0.56698	0.98978	0.77856	0.63432	0.84194
	0.59907	0.58083	0.47647	0.90958	0.80114	0.94873	0.93423	0.66886	0.75763	0.59447	0.40031	0.80304
	1.1503	0.52868	0.88563	0.55607	0.74347	1.2125	0.97187	0.64338	0.39821	1.074	0.46987	0.4338
	1.0725	0.36788	0.68478	0.62261	1.0073	1.0692	0.92394	0.36453	1.0201	0.85338	0.60576	0.88009
	0.99987	0.51023	0.60976	0.84137	0.8065	0.82173	1.1482	0.51354	0.76866	0.8269	0.4821	0.63185
	0.79188	0.59959	1.0012	0.76405	0.84753	0.79625	0.62748	0.46934	1.008	0.62927	0.71631	0.70398
	1.03	0.34964	0.88838	0.78383	0.88109	0.82911	0.52465	0.58762	0.65346	0.84254	0.618	0.78177
	1.3362	0.46655	0.66204	0.67544	0.86618	1.0971	1.041	0.46675	0.92969	1.063	0.49391	0.80642
	1.0909	0.37735	0.89395	0.65252	0.69773	1.0256	0.80432	0.40699	1.1873	0.9947	0.5614	0.75232
	0.49245	0.51094	0.93748	0.89503	0.95218	0.73189	0.81308	0.46301	0.71119	0.81446	0.66552	0.81915
	0.71501	0.77071	0.68866	0.5258	0.65646	0.95817	0.76556	0.58803	0.78048	1.1098	0.61428	0.65686
	0.96045	0.49211	0.74954	0.87339	0.96589	0.82678	0.93122	0.57975	0.76159	0.84435	0.67575	0.77909
	1.1501	0.24655	0.99529	0.54	0.87603	0.74311	1.0774	0.52316	0.98863	0.87225	0.47584	1.08
	1.095	0.53276	1.0699	0.97502	1.0328	0.80187	0.89052	0.63737	1.2376	0.87241	0.53911	0.85328
	0.68014	0.7483	0.79194	0.52516	0.65534	0.78962	0.86421	0.47717	0.83632	0.89068	0.68067	0.89158
	0.91037	0.44998	1.1861	0.72386	0.53723	1.2373	0.83779	0.38994	0.90871	0.97212	0.59768	0.56151
	0.79792	0.61606	0.75481	0.61335	0.83686	0.93264	1.0111	0.4069	0.9574	0.87916	0.53417	0.79657
	1.0176	0.96492	0.81943	0.71485	0.90515	0.85799	1.3834	0.5435	0.95894	0.50406	0.32948	0.73189
	0.99893	0.65431	0.6952	1.4647	0.58029	0.94507	0.92005	0.55968	0.89823	0.98205	0.5306	1.1854
	0.92682	0.54226	0.75064	1.0499	0.82224	0.83223	0.93228	0.40292	0.86557	0.86161	0.51937	0.8427
	0.94276	0.60611	0.94194	1.2393	0.74075	0.87827	0.71383	0.24463	1.1923	0.6271	0.50946	0.66667
	0.97988	0.36813	0.66823	0.99512	0.92604	0.82839	1.0373	0.47151	0.95326	0.82973	0.25385	0.94856
	1.0932	0.36531	0.83492	1.1149	1.096	0.81482	0.93066	0.5398	1.0849	0.6906	0.5967	0.75159
	0.88607	0.60891	0.70682	1.2137	0.65475	0.95407	0.67919	0.37108	0.77699	0.78214	0.35526	0.95121
	0.64474	0.41878	0.75758	0.77392	0.93215	1.0978	0.76977	0.51985	0.91662	0.76237	0.64585	0.89528
	1.0431	0.39453	1.2166	1.036	1.0553	0.98344	1.1063	0.33602	0.94405	0.91306	0.47076	0.93915
	1.0643	0.73495	0.93568	1.1163	0.46979	1.0543	0.85597	0.50627	0.84056	0.824	0.4635	0.91169
	0.80393	0.32422	1.0482	1.1342	0.41289	1.0048	0.99763	0.41836	0.81384	0.89032	0.54329	0.9033
	1.0938	0.69075	0.97011	0.96278	0.63835	0.74188	1.0246	0.52301	0.74559	0.96974	0.47936	0.79192
	0.6202	0.57471	0.94129	1.2171	0.74598	0.94151	0.76782	0.47299	0.97257	1.103	0.42133	0.50601
	0.78518	0.50104	1.0745	0.64361	0.66337	1.0492	0.91267	0.64241	0.8861	0.91721	0.61479	1.0402
	0.26019	0.54188	0.56815	1.0884	1.3484	0.90548	0.95346	0.49229	0.76626	0.92713	0.47604	0.91611
	1.0949	0.4657	0.67766	1.2348	0.63452	1.3826	0.59822	0.41751	0.73997	0.81229	0.70763	1.3073
	0.72584	0.39324	0.81029	0.6826	0.78082	0.84876	0.74611	0.4203	0.7608	0.778	0.55986	1.2509
	1.2456	0.64876	0.87123	0.95321	1.0349	1.1363	1.0255	0.50181	1.354	1.1066	0.65113	0.77187
	0.49243	0.65253	0.64711	0.94826	0.56981	0.71101	0.80577	0.3194	0.94734	0.81934	0.43822	0.57138
	1.3305	0.41216	0.91421	0.57387	0.82992	0.95125	0.5952	0.35505	0.80155	0.82935	0.51241	0.82095
	0.95344	0.51185	0.81347	1.1068	0.7475	1.0487	1.029	0.5434	0.55887	1.0008	0.54863	0.71958
	0.95137	0.54477	0.97664	0.7536	1.0242	0.6998	0.99356	0.54703	0.98554	0.85802	0.58461	0.76685
	1.1172	0.55516	0.8773	1.3587	0.97537	0.91915	0.86172	0.51166	0.90926	0.49578	0.66083	0.8323
	0.9074	0.44436	1.4024	0.82215	0.89889	1.1976	0.82991	0.44728	0.91034	0.63502	0.63369	0.88047
	1.1502	0.6154	0.75599	0.72952	0.87631	0.81169	1.2077	0.45456	0.71756	0.83927	0.4463	1.064
	0.92831	0.49078	1.0708	0.9367	0.55023	1.4358	0.87626	0.39395	0.73007	0.89106	0.22194	0.75601
	0.82913	0.79004	1.0264	0.90452	1.1649	1.2135	0.56855	0.37514	1.3733	0.95116	0.254	0.70816
	1.1343	0.54012	0.98838	1.0428	0.97955	0.75236	0.78816	0.58743	0.72934	0.82969	0.52014	0.67964
	0.53242	0.54248	0.84252	0.86033	0.69832	0.82669	0.50299	0.55213	0.84588	0.94328	0.46135	1
	0.86801	0.57485	0.92894	0.83711	0.84777	0.96335	0.67343	0.69839	0.6062	0.72435	0.52385	0.75749
	0.72011	0.64815	0.78864	0.73765	0.80644	1.1397	0.72182	0.28304	1.1311	0.89029	0.58642	0.92248
	0.78871	0.75879	1.326	0.72158	0.63035	1.1216	1.0491	0.35526	0.63204	0.87712	0.36882	0.37212
	0.83189	0.62266	0.83843	1.0433	0.75029	1.0182	0.61508	0.6081	0.34497	0.61501	0.76799	1.0879
	1.1905	0.53728	0.83331	0.83438	0.76293	0.74291	1.0589	0.36107	0.97089	0.81997	0.35702	0.99355
	0.67594	0.34107	0.79164	1.0781	0.95264	1.1661	1.2836	0.64762	0.64196	1.0407	0.68095	0.88179
	1.6394	0.578	0.4877	1.0551	0.75919	1	1.0587	0.45855	0.8991	0.82772	0.91435	0.66444
	0.77508	0.94687	0.66112	0.31509	0.80393	1.2979	0.9931	0.54329	0.92659	0.72689	0.40114	0.91479
	1.001	0.55688	0.95915	1.0442	0.83365	1.0621	0.96405	0.52104	0.80153	0.47547	0.46914	0.69547
	0.90084	0.40815	0.77711	0.92409	0.4253	0.64166	0.84983	0.47155	0.93326	0.74905	0.54757	0.92001
	0.55814	0.3593	1.055	0.83533	0.70241	0.7194	0.69531	0.45123	1.0002	0.5288	0.42479	0.9226
	0.8634	0.67261	0.87206	0.8082	0.74209	0.76448	1.0991	1.0916	0.71844	0.5453	0.46518	0.77162
	0.81231	0.67623	0.85117	0.7084	0.91444	1.026	0.86496	0.37092	0.88263	0.44407	0.59297	0.70939
	1.0766	0.45235	0.87864	0.45412	0.91617	0.79022	0.89279	0.69877	0.92815	0.99156	0.53185	0.45659
	1.2144	0.39118	0.91988	0.96048	0.99539	1.1514	1.2853	0.66174	0.99565	0.94411	0.37847	1.1305
	0.92416	0.44896	1.0314	0.94652	0.96382	0.88288	0.39487	0.5151	0.9623	1.1901	0.53866	0.50792
	0.43587	0.59287	0.72523	0.80991	0.79189	0.64784	0.6888	0.48463	0.89395	0.78202	0.45215	0.53833
	0.89021	0.25633	0.96707	0.9044	0.64439	1.0256	0.94055	0.55389	0.87113	0.45677	0.50631	0.42455
	0.93319	0.46668	0.69324	1.0079	0.97842	1.0898	1.0688	0.71425	0.87171	0.82656	0.61144	0.88579
	0.98582	0.492	0.70812	0.93611	0.32642	0.79675	0.99972	0.4109	0.71655	1.0445	0.70306	1.1259
	1.0749	0.41591	0.87696	0.95498	0.67516	0.48042	0.72651	0.35956	1.0046	1.0599	0.49883	0.8229
	1.0766	0.48025	0.96641	0.77103	0.96414	0.60788	1.1666	0.40099	0.84673	0.833	0.43942	0.88052
	1.2144	0.53677	0.7552	0.7929	1	0.57376	1.3338	0.59973	0.75457	0.84555	0.57313	1.1178
	0.92416	0.79866	0.58322	0.50902	0.89606	0.66039	0.95883	0.61202	0.93737	1.0204	0.59402	0.88486
	0.43587	0.55872	0.74049	0.79202	1.0062	0.75297	1.1596	0.5442	0.82763	0.86321	0.42765	0.86571
	0.89021	0.34918	0.68235	0.97199	0.83839	0.55453	1.2887	0.81542	0.62215	0.87637	0.59851	0.74466
	0.93319	0.46803	0.9037	2.0322	1.0685	0.85002	1.1394	0.57727	0.80948	0.87566	0.62767	0.75799
	0.98582	0.38428	0.61672	0.86935	0.96081	0.7094	0.57882	0.59577	0.64287	0.84031	0.40362	0.86535
	1.0749	0.32299	0.82503	1.0709	0.75622	0.76081	0.95873	0.32972	0.73566	1.2303	0.77577	0.96114
	1.0874	0.4997	0.76413	1.1332	1.0276	0.86227	1.0274	0.56672	0.91651	0.41675	0.705	0.91051
	1.1505	0.39032	0.55851	0.69655	0.81293	0.68841	0.78491	0.5329	0.66012	0.764	1.0136	1.1418
	1.0111	0.4544	0.61029	0.97846	0.79362	0.66271	0.86395	0.56119	0.88641	0.78154	0.49894	0.78603
	0.60491	0.49369	0.75241	0.82872	0.77336	0.81998	0.62806	0.66455	0.83038	0.89904	0.52039	0.68217
	0.89927	0.35267	0.68676	0.6767	1.0411	0.72721	0.48574	0.36252	0.80883	0.96203	0.54464	1.1289
	0.78532	0.70354	0.84199	0.76114	1.0022	0.58074	1.0207	0.42887	0.68302	0.99865	0.52046	0.90285
	0.36623	0.68644	0.79851	1.2032	0.91799	0.70354	1.0619	0.55687	0.94575	0.87399	0.71118	1.069
	0.59172	0.38432	0.63558	0.63139	0.72503	0.42401	0.67092	0.39025	0.96186	1.0435	1	0.77517
	1.2417	0.36273	0.79474	1.2357	0.7468	1.1763	1.0372	0.46081	0.73378	0.76427	0.59109	0.70542
	0.984	0.40525	0.48482	0.88641	0.70246	1.2311	1.3774	0.85225	0.8448	1.0786	0.50818	0.58882
	0.73587	0.56851	0.68793	0.75401	0.56666	0.62369	0.97471	0.50194	0.54506	0.94949	0.52202	0.83111
	0.99716	0.89727	0.59521	0.94968	0.71834	1.0615	1.2198	0.7937	0.80242	0.88584	0.46532	0.54509
	1.1179	0.64135	0.51163	0.83655	0.84218	0.78948	0.81517	0.55044	0.67951	0.81637	0.93242	0.47385
	1.15	0.41333	0.9892	0.4919	0.99517	0.64201	0.87104	0.56764	0.82589	1.0877	0.48078	0.96009
	0.86146	0.42545	0.77807	0.70367	0.85545	0.6171	1.0902	0.72405	0.72843	1.2455	0.29974	0.56154
	0.96809	1.6808	1.0448	0.96896	0.95647	0.883	0.80571	0.37268	0.77133	0.81718	0.50248	0.75481
	1.2008	0.44659	0.59797	0.89569	1.3565	0.69615	0.99301	0.54926	0.80678	0.69391	0.64371	1.1534
	0.94747	0.67157	0.8147	0.64037	1	0.54007	1.1832	0.54932	0.95689	1.0729	0.36517	0.89554
	1.024	0.46048	0.77877	0.68093	1.0136	0.67793	0.75096	0.42564	0.92445	0.90029	0.46959	0.95205
	0.58447	0.67187	1.0455	0.83268	1.0352	0.76055	1.2408	0.2616	1.0784	0.93207	0.50573	0.6458
	1.201	0.55144	0.89769	1.0884	0.81638	0.5548	0.98395	0.31015	1.0125	0.88943	0.44891	0.6116
	1.0236	0.50291	0.92493	1.3617	1	0.36972	1.0667	0.22039	0.75102	0.80861	0.40724	0.86746
	0.54286	0.56232	1.0129	1.1173	1.1189	0.43474	1.3409	0.70581	0.84421	0.78867	0.74484	0.64796
	1.2159	0.58709	0.68333	0.71392	1.078	0.42415	1.0482	0.44072	0.82431	0.9161	0.4621	0.89021
	0.96743	0.392	0.82842	0.76985	0.84469	0.69763	1.2542	0.601	0.7565	1.0203	0.61077	0.75892
	0.97308	0.53898	0.71416	0.96438	1.0464	0.50784	0.89217	0.38996	0.78894	0.64065	0.42007	0.80205
	0.729	0.50476	0.94272	0.71724	1.0967	1.038	0.94715	0.20302	0.79996	0.82777	0.35022	1.1603
	0.91611	0.94363	1.2749	0.6515	0.80777	0.59133	0.88542	0.3853	0.61916	1.1342	0.48997	0.9731
	0.54265	0.81794	1.0626	0.99406	0.71077	0.50875	0.65023	0.54765	0.95856	0.94123	0.24834	0.87083
	0.94693	0.30616	0.75378	0.70311	0.96276	1.0994	0.90077	0.63435	0.92901	0.98723	0.43225	0.93833
	0.76307	0.42367	0.93097	0.96927	0.51584	0.63422	0.7406	0.39675	0.65728	0.76005	0.28468	0.9708
	0.93925	0.65635	1.0464	0.93603	0.85163	0.59709	0.84146	0.43358	0.77458	0.78772	0.47367	0.65991
	0.92647	0.27387	0.86972	0.96544	1.3265	0.80014	0.69228	0.23137	0.49648	0.76087	0.62182	1.0073
	0.66022	0.63609	1.0389	0.40292	0.75991	0.6203	0.62051	0.44414	0.79293	1.0846	0.60395	1.0209
	0.89913	0.50624	0.94746	0.46828	0.89168	0.99683	1.1631	0.49021	0.85224	0.81217	0.51242	0.9591
	1.0161	0.4982	0.95441	1.0856	0.95208	0.53888	0.84644	0.34942	0.81969	0.70694	0.49427	0.78617
	0.80006	0.70484	0.77052	0.89428	1.1084	1.0068	0.54333	0.4972	0.76263	0.95511	0.41363	1.3748
	1.2486	0.48807	0.99005	0.94661	1.2186	0.66085	0.63204	0.61483	0.91989	0.85581	0.53567	1.0735
	0.66359	0.52679	0.65324	1.192	0.65701	0.87136	1.0338	0.62782	0.69475	0.94506	0.583	1.0366
	1	0.85659	0.77748	1.0062	0.80519	0.54315	0.79498	0.49647	0.67729	0.87188	0.57102	1.1217
	1.2578	0.53142	0.73325	1.2128	0.83743	0.76415	0.77777	0.34454	0.62612	0.94165	0.5814	0.73052
	0.8457	0.45997	1.0147	1.2767	0.96534	0.76738	1.0043	0.89222	1.0073	1.1981	0.60093	0.75075
	0.88691	0.60212	0.94741	1.0421	0.73411	0.69895	0.91922	0.99329	0.5865	1.0596	0.44473	1.0661
	1.2419	0.59646	1.1082	0.7949	0.51031	0.76533	0.93945	0.51866	1.2436	1.0699	0.30254	0.88289
	0.80541	0.36622	0.91009	0.84331	0.90179	0.83143	1.164	0.50939	0.72299	1.0994	0.55137	0.77778
	0.80217	0.49612	0.7407	1.0778	0.78541	0.37765	1.0045	0.58551	0.74002	1.0207	0.63299	0.8666
	0.96898	0.56584	1.4282	0.90871	0.84637	0.6104	0.97458	0.91575	0.69662	1.0695	0.49152	0.93341
	0.62373	0.59322	0.65279	1.2488	0.9699	0.87129	0.95952	0.5887	0.8327	0.72267	0.5691	1.436
	0.83048	0.50546	0.95177	1.2441	0.83241	0.8944	0.85077	0.4676	0.83572	0.94942	0.69322	0.9877
	1.1733	0.57202	0.88376	1.1492	1.0281	0.8072	0.91793	0.52711	0.74539	0.90067	0.41579	0.67244
	1.3112	0.49249	0.79802	0.89066	0.68096	0.95511	0.78234	0.4763	0.58141	0.9064	0.66317	0.64982
	0.64321	0.59542	0.91424	0.71088	0.7483	0.82178	1.3037	0.35369	0.72646	0.60566	0.70705	0.5571
	0.82529	0.66251	0.86936	0.69249	1.0445	0.75142	1.0085	0.6789	0.54541	1.0039	0.79932	0.85928
	0.97105	0.41676	0.76935	1.0931	1.0305	0.85374	0.88702	0.60155	0.46692	0.64459	0.36446	0.87125
	0.7386	0.33731	0.88854	1.1327	1.2216	0.68261	1.0813	0.41058	0.66667	0.68317	0.4176	0.9075
	1.4496	0.69784	0.74866	0.71336	0.93577	0.73756	0.75468	0.58441	0.70459	0.98317	0.54843	0.79914
	0.8912	0.33563	0.90628	0.73175	0.8517	0.91717	0.76154	0.46546	0.82951	0.97186	0.51678	0.56427
	1.0088	0.30323	0.64047	1.0358	0.86629	0.72393	1.0082	0.30941	0.71061	0.88875	0.63212	0.81134
	0.58676	0.6438	1.0132	0.99894	0.91969	0.88285	0.77011	0.3408	0.87614	0.86239	0.73091	0.45261
	1.21	0.53538	0.85939	1.1013	1.1987	1.0408	0.86728	0.65654	0.72188	0.84385	0.35044	0.71831
	1.1125	0.27117	0.61379	1.196	1	0.84004	0.93066	0.63166	0.67948	0.88528	0.82161	0.73717
	0.60025	0.52766	0.58683	0.79692	0.95472	0.91587	0.8397	0.96379	0.86793	0.57224	0.59452	0.67009
	0.98003	0.57372	0.94839	0.60356	1.0575	0.84135	0.81692	0.6845	0.66653	0.77524	0.70642	0.59073
	0.76265	0.5921	0.75089	1.0042	0.84717	0.75617	0.99418	0.931	0.73741	0.64004	0.41065	0.73348
	0.99549	0.45402	0.75728	0.87372	0.96752	0.86212	1.1869	0.53645	0.61408	0.78083	0.66771	0.82474
	0.68139	0.7852	0.63852	0.50008	0.73443	0.93352	1.1547	0.62616	0.79725	0.87639	0.46193	0.98651
	1	0.6832	0.6522	1.1065	0.82467	0.94776	0.89381	0.71584	0.83841	0.907	0.30075	0.82286
	0.76503	0.77279	0.84314	1.2235	0.72252	0.89563	0.9692	0.50968	0.80289	0.80171	0.56073	0.67016
	0.714	0.48787	0.79811	1.271	0.92717	0.97285	0.8444	0.47091	0.66107	0.7089	0.44471	0.61252
	0.99744	0.75394	1.218	0.69758	0.78495	0.53336	0.79026	0.49755	0.71144	1.031	0.43907	0.61624
	0.87969	0.63859	0.67358	0.92249	0.68499	0.79372	0.68048	0.48098	0.51383	1.122	0.57203	0.71749
	0.77012	0.49569	0.83727	0.82217	1.0316	0.81623	0.94429	0.72007	0.54484	0.66611	0.57541	0.696
	0.92751	0.49285	1.0073	1.143	0.69041	0.66802	0.9916	0.60678	0.7878	0.60197	0.43673	0.86266
	1.0335	0.51282	0.69098	0.89056	0.82669	0.56934	0.58573	0.83123	0.70437	0.90352	0.64386	0.66392
	1.0006	0.61257	1.0886	0.93219	0.9626	0.80244	0.65064	0.50661	0.54287	0.89059	0.48859	0.87325
	0.78988	0.48462	0.67358	0.91639	1	1.02	1.0385	0.61889	0.73406	1.001	0.44722	0.76873
	1.2891	0.81152	0.83727	1.4523	0.78666	0.4864	0.81024	0.63509	0.52712	0.7515	0.31995	0.69157
	0.83192	0.5109	1.0073	0.72813	0.87924	0.77764	0.75688	0.45218	0.84499	0.73062	0.28793	0.75979
	0.81377	0.5345	0.69098	0.90331	0.93909		1.0469	0.33878	0.70488	0.91025	0.48134	0.68122
	0.95956	0.40822	1.0886	0.71823	0.79795		0.666	0.56681	0.96489	0.8571	0.52635	0.48283
	0.94297	0.44438	0.90698	1.1311	0.97523		0.59354	0.34604	0.88225	0.76689	0.79607	0.60786
	0.83459	0.61809	0.98905	1.0455	0.61252		0.72144	0.41366	0.7894	0.91749	0.99666	0.8568
	0.76784	0.4962	0.6975	0.67461	0.45783		0.85111	0.53958	0.51922	0.74846	0.61857	0.94773
	0.7898	0.5542	0.84929	0.9904	0.97802		1.0773	0.64753	0.69348	0.90959	0.52434	1.1283
	0.6938	0.46919	0.85402	1.0369	0.67		0.63211	0.65887	0.58769	0.87796	0.5026	1.079
	0.9981	0.52805	0.68553	1.1876	0.71794		0.79406	0.41086	0.73997	0.78897	0.71573	0.72851
	0.63751	0.52917	0.71462	1.1192	0.82128		0.83609	1	0.8636	0.87024	0.60422	0.60497
	0.6675	0.46646	1.0673	1.1743	0.75737		0.71144	1	0.65559	0.63684	0.6588	0.79206
	0.95623	0.73505	0.73631	0.9636	0.7967		0.7582	0.43611	0.75032	0.63322	0.66313	0.88843
	1.0064	0.37067	0.75798	0.7271	1.0181		0.76023	0.47581	0.77193	1.0197	0.52851	0.76963
	0.62964	0.36987	0.8324	0.77201	0.58514		0.72961	0.38654	0.84947	0.60467	0.48558	0.84854
	0.95441	0.39841	0.78958	0.61705	0.93428		0.86663	0.58725	0.80749	0.78961	0.68179	0.67257
	0.49052	0.38838	0.61492	0.7892	0.80547		0.81654	0.59314	0.65012	1.0323	0.39915	0.36502
	1.0073	0.61624	0.64989	1.005	0.71261		0.79517	0.46666	0.64207	0.99575	0.40976	0.71927
	0.7895	0.66425	0.96491	0.72386	0.72446		0.99698	0.4777	0.60041	0.83269	0.44775	0.87353
	0.39865	0.40893	0.8268	0.98763	0.72181		0.57992	0.46906	1.0157	0.75864	0.46335	0.59561
	0.90255	0.4947	0.73708	0.68045	0.84748		0.80269	0.68686	1.0192	0.9043	0.40787	0.67758
	0.70776	0.55531	0.91973	0.97799	0.64354		0.86425	0.32526	0.70739	0.98762	0.82804	0.64459
	0.86425	0.74369	1.1911	1.0724			1.1024	0.47834	0.69181	0.74836	0.50257	0.76234
	0.94397	0.43344	0.74227	0.92806			1.1687	0.38402	0.73623	0.80864	0.4305	0.59561
	0.59371	0.67491	0.89132	0.93701			0.48895	0.36223	0.57766	0.89393	0.6824	0.67758
	0.9256	0.61353	0.90254	0.77529			0.80821	0.55749	0.85197	0.8705	0.57168	0.64459
	0.86949	0.45858	0.68441	0.99503			0.99328	0.30305	0.68973	0.63337	0.62615	0.76234
	0.76358	0.55077	0.68875	1.0873			1.1175	0.4896	0.72637	0.92147	0.4067	0.55093
	1.2027	0.66951	0.90516	1.0562			0.88764	0.51002	0.63986	0.61608	0.48632	0.96174
	0.8224	0.59328	0.70327	0.86528			0.85791	0.53174	0.9375	0.84483	0.73205	0.75579
	0.77614	0.52981	0.86957	0.96599			0.93002	0.89683	0.8327	0.87971	0.56147	0.63178
	0.88848	0.41567	0.7477	0.99572			0.8238	0.26508	0.68731	0.91877	0.33976	0.62105
	0.74205	0.53531	0.60581	0.93743			0.81054	0.64617	0.66693	0.86406	0.51484	0.72131
	0.82781	0.67522	0.8368	0.77029			0.80253	0.43931	0.73559	0.66301	0.64892	0.73596
	0.97809	0.42175	0.55145	0.68436			0.91817	0.43733	0.71198	0.86786	0.48006	0.68595
	0.65536	0.66492	0.61301	1.1409			0.80017	0.31901	1.0169	0.67464	0.37424	0.68881
	1.1446	0.97171	0.71021	0.96864			0.73986	0.60699	1.035	0.89485	0.69335	0.52187
	0.74401	0.39753	0.94523	0.8808			0.91563	0.52898	0.56904	0.67137	0.30101	0.71289
	0.83673	0.51645	0.8672	0.75103			0.93283	0.50954	0.95609	1.2247	0.54564	0.58119
	1.0173	0.70869	0.83116	0.76968			0.92061	0.40905	0.96076	0.72759	0.55371	0.74301
	1.0533	1.4703	0.7611	0.92906			0.74423	0.43574	0.77412	0.91376	0.40148	0.84385
	1.1782	0.92747	0.77705	0.86446			0.79596	0.68936	0.75689	0.8953	0.25072	0.71515
	0.69628	0.60851	0.76142	0.81332			0.64811	0.43298	0.8483	1.0637	0.39875	0.97992
	1.0857	0.38759	0.75164	0.91519			0.7844	0.56212	0.63616	0.91181	0.64532	0.81166
	1.1637	0.79528	1.0826	0.73092			0.95444	0.43768	0.86061	0.72759	0.73898	1.0589
	0.81667	0.50095	0.63064	0.90613			0.72576	0.44553	0.97382	0.91376	0.41342	0.5124
	0.59103	0.70327	0.64768	1.1866			0.55671	0.49833	0.8016	0.8953	0.64053	0.96592
	0.70497	0.64421	0.95353	0.50766			0.66258	0.37885	0.6248	1.0637	0.58073	0.56328
	0.72828	0.44349	0.84301	0.78009			0.62667	0.54443	1.0319	0.91181	0.67963	0.61735
	1.5114	0.58625	0.51074	1.3166			0.55656	0.43851	0.75762	1.1504	0.46092	0.92447
	0.52421	0.43091	0.48523	0.73949			1.3238	0.38709	0.74799	0.43585	0.4297	0.64748
	0.83389	0.47918		0.78395			1.1206	0.3591	0.79182	0.65162	0.34126	0.8502
	1.2636	0.58819		0.45989			0.86472	0.40869	0.79122	0.79021	0.33275	0.93345
	0.89163	0.26744		0.51178			0.75465	0.73088	0.84011	0.4396	0.45175	0.97569
	1.0545	0.58294		0.59814			0.69904	0.73224	1.0837	0.67863	0.65672	1.1166
	1.2504	0.51409		1.008			0.97731	0.50466	0.57193	0.75843	0.51085
	0.36674	0.44999		0.86416			1.0617	0.60555	0.96807	0.74944	0.65905
	1.1483	0.71382		0.88215			1.0675	0.75855	0.71502	0.69344	1
	1.0892	0.41439		0.7992			0.56122	0.59968	1.1659	0.78373	0.63201
	0.65853	0.43588		0.76777			0.90544	0.47819	0.78818	0.56642	0.41879
	0.71482	0.61152		0.79817			0.73751	0.67062	0.85641	0.88352	0.23599
	0.87932	0.45517		0.65455			0.67836	0.51761	0.48026	0.8925	0.44471
	0.65114	0.54413		0.94365			0.75679	0.82663	0.82662	0.93466	0.49986
	0.83766	0.69303		1.0196			1.3907	0.41141	0.86232	1.1303	0.6135
	0.69606	0.78892		0.77107			0.8839	0.46127	1.0538	0.8289	0.67742
	0.55427	0.73753		0.74764			1.361	0.39639	0.87578	0.7223	0.66801
	0.87009	0.88215		1.0227			0.93399	0.61274	0.64527	0.8094	0.31765
	1.0006	0.54638		1.1166			0.71841	0.56106	0.76733	0.65145	1.7012
	1.2327	0.5543		1.2572			1.003	0.57093	0.82304	0.98529	0.46578
	0.95272	0.60841		1.3732			0.67718	0.52256	0.82759	0.4547	0.49758
	0.78465	0.79532		0.57246			1.3551	0.41383	0.67711	0.57549	0.53636
	0.97856	0.67948		1.0024			1.4102	0.56737	0.61965	0.79104	0.50887
	0.98902	0.72725		0.76573			0.90768	0.43298	0.59457	0.755	0.59268
	0.65905	0.5357		0.96455			0.9085	0.26946		0.79552	0.54815
	0.62945	0.60058		0.95692			0.74367	0.43857		1.3436	0.38878
	0.86212	0.55625		0.91117			1.8804	0.61172		0.80064	0.60961
	0.78424	0.73825		0.74905			1.0077	0.35922		0.65259	0.72954
	0.62824	0.50727		0.60094			0.92175	0.60408		1.0357	0.62463
	0.97954	0.60233		0.65717			1.3369	0.51077		1.1391	0.46553
	0.86131	0.61767		0.73091			0.72407	0.52054		1.1205	0.49693
	0.95689	0.42296		0.93261			0.84594	0.36053		0.92016	0.36281
	0.65343	0.38076		0.8577			0.5672	0.47106		0.70467	0.33879
	0.57858	0.54015		0.5969			1.1523	0.57051			0.4389
	0.68185	0.53308		1.2327			0.98692	0.46382			0.4635
	0.88152	0.43233		0.69679			1.2115	0.48212			0.52686
	0.80332	0.63245		0.94041			1.0685	0.45819			0.36289
	0.97646	0.49631		0.82531			0.91957	0.3928			0.82884
	1.1141	0.5037		1.2888			1.0008	0.47996			0.50057
	1.0297	0.81244		0.83348			1.1301	0.45592			0.49738
	0.68677	0.65489		0.83781			0.68933	0.55283			0.74419
	0.82112	0.54777		0.81772			0.92621	0.5476			0.39218
	0.6308	0.85361		0.94549			0.96498	0.51394			0.55456
	0.8657	0.34542		0.91161			0.74253	0.59353			0.46169
	0.63699	0.5255		1.1242			0.67146	0.51137			0.74728
	0.78516	0.70667		0.66979			0.85093	0.46401			0.55898
	0.81015	0.64441		0.82692			0.98054	0.50455			0.39089
	0.81752	0.3504		0.72881			0.72565	0.28654			0.29525
	0.84023	0.39973		0.61464			0.90883	0.49501			0.49151
	1.2833	0.44791		1.0043			0.8585	0.65059			0.69339
	0.85581	0.52945		0.6804			0.72927	0.54068			0.75571
	0.83669	0.58138		0.73698			1.1949	0.48121			0.50463
	1.0092	0.50648		0.93819			0.63225	0.50658			0.55768
	0.65668	0.51882		0.78186			0.63619	0.71927			0.47834
	1.0287	0.65772		0.78773			1.1868	0.51251			0.53322
	0.99705	0.58541		0.63538			0.91798	0.408			0.28938
	0.74231	0.54294		0.94324				0.58856			0.34089
	0.6852	0.68142		1.2863				0.47771			1.0429
	0.66178	0.7066		0.80373				0.53629			0.33241
	0.70998	0.67925		0.96908				0.52506			0.59729
	0.80823	0.58015		1.0242				0.55635			0.59615
	0.57873	0.42753		0.80186				0.47273			0.70809
	0.61746	0.57421		0.76967				0.66433			0.65898
	0.80498	0.56067		0.91522				0.94546			0.66012
	0.85886	0.47922		1.0277				0.57173			0.809
	0.65417	0.63152		0.94643				0.78702			0.50746
	1.1812	0.743		0.74913				0.51918			0.46807
	0.84581	0.54278		0.98493				0.57946			0.63822
	0.88783	0.68233		0.74574				0.7196			0.33075
	0.76571	0.54781		1.0151				0.50042			0.50892
	0.7909	0.57267		0.8641				0.49267			0.53571
	1.0702	0.58754		1.0633				0.41106			0.31953
	1.1246	0.55924		0.92691				0.55064			0.46536
	0.73443	0.51717		0.81385				0.44114			0.49596
	0.68005	0.4717		0.68955				0.51826			0.41955
	0.67622	0.27934		0.84601				0.5722			0.32038
	0.48202	0.62685		1.0913				0.86604			0.49086
	0.9352	0.53925		0.81457				0.61987			0.52544
	0.98758	0.49798		1.0305				0.31085			0.73177
	0.86537	0.57711		0.78206				0.71129			0.36382
	0.78698	0.43503		0.95572				0.4686			0.21422
		0.55826		0.82939				0.46348			0.44453
				0.59466				0.39144			0.6916
				0.76715				0.47046			0.36206
				0.7731				0.40634			0.36568
				0.85552				0.62805			0.50047
				0.9411				0.6483			0.3268
				0.94968				0.62373			0.40227
				0.8704				0.79616			0.63035
				0.91736				0.65269			0.5877
				0.75089				0.63282			0.67461
				1.0034				0.73201			0.43584
				0.6626				0.64979			0.52625
				0.64817				0.68599			0.68942
				0.89606				0.64353			0.40145
				0.71935				0.67155			0.60608
				0.79728				0.32206			0.42202
				0.79951				0.5776			0.41531
				0.94444				0.85567			0.58602
				0.60768				0.48618			0.398
				1.0307				0.65838			0.51643
				0.89465				0.57883			0.43261
				1.05				0.89209			0.7533
				1.0094				0.37064			0.50932
				0.78987				0.5847			0.65727
				0.85807				0.53352			0.47485
				0.69065				0.61114			0.44597
				0.89586				0.64648
				0.8939				0.44911
				0.8947				0.36358
				0.56466				0.6877
				0.6033				0.67711
				0.68383				0.28307
				0.70761				0.35073
				0.81394				0.56542
				0.80587
				0.7289
				0.9094
				0.93879

## Sheet: 4
	% fork restart
		siNS 5 HR HU	siRAD51 5 HR HU	siRAD51+RAD51-WT 5 HR HU	siRAD51-II3A 5 HR HU		siNS 8 HR HU	siRAD51 8 HR HU	siRAD51+RAD51-WT 8 HR HU	siRAD51-II3A 8 HR HU
	1	44	20.8	45.5	45.7		43	18.8	37.5	15.7
	2	55.5	27.7	50.2	42		36.5	15.4	43	11.8
	% new origin
		siNS 5 HR HU	siRAD51 5 HR HU	siRAD51+RAD51-WT 5 HR HU	siRAD51-II3A 5 HR HU		siNS 8 HR HU	siRAD51 8 HR HU	siRAD51+RAD51-WT 8 HR HU	siRAD51-II3A 8 HR HU
	1	1	3	1	1		3	3	5	17
	2	2.8	4.8	2.9	3.9		3	5.4	6.4	20.8

## Sheet: 5
	siNS UNT	siNS 8 HR HU	siNS siMUS81 8 HR HU	si51 unt	si51 8 hr	si51 mus81 8hr	WT unt	WT 8hr	WT siMUS81 8HR	ii3a unt	ii31 8hr	ii3a mus81 8hr		53BP1 focus counts
	2	20	11	1	5	3	2	34	0	16	28	8
	1	28	17	3	3	14	3	29	8	9	28	31
	6	29	7	23	39	2	5	24	17	11	34	7
	3	10	30	3	35	0	4	18	11	0	55	13
	5	7	20	4	22	3	2	14	17	6	44	14
	6	24	8	3	14	4	4	40	6	7	41	15
	2	31	23	6	23	5	4	20	9	4	52	23
	1	17	2	7	18	3	5	13	18	4	59	52
	2	22	3	2	12	0	7	15	14	4	83	10
	1	21	19	3	12	2	5	18	17	6	61	23
	0	12	0	3	21	0	2	10	10	5	19	26
	0	33	0	2	11	19	6	20	7	6	38	20
	2	26	15	1	0	10	2	15	5	4	36	16
	0	13	19	2	42	21	13	18	17	5	32	23
	5	14	11	5	24	19	7	21	13	4	31	18
	1	13	24	3		10	5	32	6	0	37	35
	1	20	18	0		6	2	7	30	4	37	34
	5	9	12	4	19	13	2	11	24	3	80	30
	1	9	6	7	16	17	3	22	25	2	43	20
	3	16	8	7	40	12	4	16	27	3	55	29
	6	31	18	2	32	11	3	26	14	3	39	27
	0	10	7	2	13	18	2	24	0	5	57	39
	4	26	21	1	35	10	2	39	4	5	67	31
	4	23	24	3	37	23	1	25	10	3	81	26
	2	41	11	4	28	16	2	20	15	6	36	18
	0	33	11	5	25	13	3	21	20	7	37	10
	0	22	23	2	28	8	9	27	16	8	28	22
	0	15	7	6	19	9	4	19	24	6	15	9
	3	16	6	2	10	16	4	13	13	5	23	5
	16	19	8	2	7	10	13	21	8	7	41	16
	2	16	5	0	12	9	3	14	5	2	40	17
	3	32	13	7	17	5	3	10	15	8	6	33
	5	15	12	4	25	21	7	10	11	6	39	24
	4	27	14	5	8	17	2	4	12	6	48	3
	4	30	9	1	20	23	2	13	8	2	51	11
	1	15	11	3	17	5	3	9	10	11	50	32
	3	18	7	3	20	18	11	24	7	6	55	8
	3	38	20	3	23	1	2	26	18	2	50	19
	1	8	15	3	26	2	5	26	1	2	50	12
	2	19	3	4	37	1	3	14	10	3	62	10
	4	22	12	5	34	17	6	13	16	6	50	14
	8	7	13	7	19	19	5	20	7	4	31	31
	2	16	15	4	9	18	4	22	6	5	34	32
	4	9	16	2	9	16	1	23	4	8	58	13
	5	23	11	1	26	25	2	14	6	0	130	25
	4	19	14	0	12	0	0	13	12	0	50	28
	3	20	24	5	8	16	0	16	10	11	41	27
	3	21	5	0	15	17	4	14	15	15	43	68
	2	22	5	0	15	9	4	14	19	1	35	16
	12	16	21	5	5	19	4	5	3	5	38	21
	5	29	19	2	10	16	5	23	0	4	62	10
	0	8	17	4	30	21	5	27	0	3	54	47
	1	16	8	6	25	16	0		5	3	56	19
	2	28	11	2	25	20	4		14	3	52	43
	3	33		1	15		2		17	15	54	29
	4	20		2			2		5	5	65	37
	4	18		0			0		10	3	54	42
	1	13		0			0			4	50	43
	7	9		2			1			5	39	19
	7	5		3			5	13		2	45	42
	2	16		5			3	46		2	25	38
	3	10	7	6		17	7	27		1	34	27
	5	42	25	1	33	10	6	23		5	63	31
	0	28	5	10	27	15	2	15		2	61	14
	6	17	16	2	22	17	4	44	12	4	43	54
	3	25	9	4	19	24	2	37	29	1	49	28
	4	11	7	2	25	9	2	34	32	3	51	53
	4	26	29	3	26	7	7	21	17	8	37	30
	0	55	2	0	25	9	3	34	14	0	51	24
	0	37	0	2	25	18	3	28	17	0	58	31
	0	25	19	3	17	2	4	20	4	5	36	32
	1	6	18	2	10	9	4	27	20	5	71	30
	0	34	4	3	10	14	4	23	12	4	18	39
	4	10	14	5	26	6	5	20	21	3	19	22
	6	15	20	9	8	5	0	45	15	6	45	29
	8	16	13	3	16	8	0	22	7	3	48	25
	1	13	19	8	17	12	1	29	7	4	74	31
	2	21	19	0	12	3	1	27	11	7	53	11
	7	9	26	6	12	3	1	9	11	2	52	16
	4	25	18	0		5	2	24	9	5	43	26
	2	4	10	1		9	0	10	25	5	51	16
	0	23	15	3	25	16	0	6	6	4	75	36
	7	28	34	2	13	12	0	14	30	4	67	24
	2	24	20	1	20	8	2	10	9	2	76	19
	0	22	23	10	17	6	3	16	22	4	29	21
	3	28	13	9	23	15	2	22	13	1	53	21
	2	38	11	1	27	8	0	25	0	1	52	31
	4	9	10	2	23	23	0	0	10	3	12	32
	0	25	8	5	4	7	0	7	9	0	41	31
	3	4	11	7	34	16	2	32	15	4	55	6
	2	23	6	4	32	0	2	23	12	1	50	4
	2	28	4	2	14	15	0	11	13	0	38	16
	4	24	14	5	26	5	2	12	13	0	46	23
	7	22	0	0	11	4	1	19	5	11	60	28
	3	28	9	2	17	13	3	7	7	3	55	31
	4	38	2	1	22	16	0	13	12	5	41	25
	2		1	5	27	21	2	9	11	1	71	18
	3		19	7	26	27	3	7	11	3	69	21
	4		8	4	13	21	0	35	8	0	10	24
	2		7	3	20	21	6	32	10	3	13	10
	0		4		19	20	2	27	6	12	52
	0		8		21	28	2	12	8	0	34
	0		2		19	18	1	22	16	0	40
	2		9		33	17	1	15	9	0	67
	2		10		14	22	2	10	14		55
	3		6		23	7	2		15		49
	2		15		10	23	5	26	5
	0		10		15	7		9	8
	3		6		27	6		29	9
	3		10		8	20		12	14
	5					9		13	9
	0					2		2	7
	2					27			24
	6					21

[truncated: 9 more sheets: Sup 1b, Sup 2a, Sup 2b, Sup 2d, Sup 3 western, Sup 3 focus counts, Sheet19, Sheet20, Sheet21]
